# Supplementary material for: Occupations and Risk of Head and Neck Cancers: A Case–Control Study in Tanzania
Source: Int J Environ Res Public Health. 2025 Oct 29;22(11):1643. doi: 10.3390/ijerph22111643 (PMC12652957; doi:10.3390/ijerph22111643)
Supplement: Supplementary file 1 [file ijerph-22-01643-s001.zip]

Archive with 1 entries (1 files):
- ijerph-3890908-supplementary.pdf
